# Supplementary material for: Coxiella burnetii Sterol-Modifying Protein Stmp1 Regulates Cholesterol in the Intracellular Niche
Source: mBio. 2022 Jan 25;13(1):e03073-21. doi: 10.1128/mbio.03073-21 (PMC8787468; doi:10.1128/mbio.03073-21)
Supplement: Table S1 [file mbio.03073-21-st001.xlsx]

## Sheet: Raw data
Sample		campesterol Method		campesterol Results					7-dehydro-cholesterol-d7 (ISTD) Results
	Name	Exp. Conc.	Units	RT	Area	RR	Calc. Conc. (ng)	Accuracy	RT	Area		sample key
Mock	2020-8-4 sample 1		ng	24.2427	4.08415e+06	35.5738	3557.38		21.403	114808			Samples #1 (01/19/2020)
WT	2020-8-4 sample 2		ng	24.4389	1.92674e+06	27.1939	2719.39		21.6834	70852.2		2020-8-4 sample 1	1) Mock-infected cells: 2.8x106 cells
Dstmp1	2020-8-4 sample 3		ng	24.6071	4.66668e+06	11.6808	1168.08		21.7394	399518		2020-8-4 sample 2	2) WT-infected cells: 1x106 cells
Mock	2020-8-4 sample 4		ng	24.6912	3.30795e+06	3.78212	378.212		21.7955	874630		2020-8-4 sample 3	3) Dstmp1-infected cells: 2x106 cells
WT	2020-8-4 sample 5		ng	24.7753	2.33543e+06	2.28035	228.035		21.8515	1.02416e+06			Samples #2 (02/02/2020)
Dstmp1	2020-8-4 sample 6		ng	24.8314	4.32219e+06	3.19734	319.734		21.8796	1.35181e+06		2020-8-4 sample 4	4) Mock-infected cells: 2.4x106 cells
Mock	2020-8-4 sample 7		ng	24.8594	5.31952e+06	3.39948	339.948		21.8796	1.56481e+06		2020-8-4 sample 5	5) WT-infected cells: 1.9x106 cells
WT	2020-8-4 sample 8		ng	24.8875	5.8318e+06	3.45606	345.606		21.8796	1.68741e+06		2020-8-4 sample 6	6) Dstmp1-infected cells: 3.1x106 cells
Dstmp1	2020-8-4 sample 9		ng	24.9435	1.89634e+06	2.56973	256.973		21.9076	737952			Samples #3 (02/16/2020)
Mock	2020-8-4 sample 10		ng	24.9996	2.56589e+06	1.60917	160.917		21.9356	1.59455e+06		2020-8-4 sample 7	7) Mock-infected cells: 4x106 cells
WT	2020-8-4 sample 11		ng	24.9996	1.81168e+06	1.33601	133.601		21.9637	1.35604e+06		2020-8-4 sample 8	8) WT-infected cells: 4.6x106 cells
Dstmp1	2020-8-4 sample 12		ng	25.0276	2.43832e+06	1.8749	187.49		21.9637	1.30051e+06		2020-8-4 sample 9	9) Dstmp1-infected cells: 5.12x106 cells
Sample		Cholestanol Method		Cholestanol Results					7-dehydro-cholesterol-d7 (ISTD) Results				Samples #4 (02/28/2020)
	Name	Exp. Conc.	Units	RT	Area	RR	Calc. Conc. (ng)	Accuracy	RT	Area		2020-8-4 sample 10	10) Mock-infected cells: 5x106 cells
Mock	2020-8-4 sample 1		ng	24.385	6.81673e+06	59.3751	5937.51		21.403	114808		2020-8-4 sample 11	11) WT-infected cells: 1.9x106 cells
WT	2020-8-4 sample 2		ng	24.6092	2.71934e+06	38.3805	3838.05		21.6834	70852.2		2020-8-4 sample 12	12) Dstmp1-infected cells: 3.65x106 cells
Dstmp1	2020-8-4 sample 3		ng	24.7214	6.09355e+06	15.2522	1525.22		21.7394	399518
Mock	2020-8-4 sample 4		ng	24.8335	5.08387e+06	5.81259	581.259		21.7955	874630		100ng of ISTD was added to each sample prior to extraction
WT	2020-8-4 sample 5		ng	24.9176	3.2975e+06	3.21972	321.972		21.8515	1.02416e+06
Dstmp1	2020-8-4 sample 6		ng	24.9736	5.58983e+06	4.13508	413.508		21.8796	1.35181e+06
Mock	2020-8-4 sample 7		ng	25.0017	7.33547e+06	4.68778	468.778		21.8796	1.56481e+06
WT	2020-8-4 sample 8		ng	25.0577	6.7847e+06	4.02078	402.078		21.8796	1.68741e+06			Normalized data per number of cells
Dstmp1	2020-8-4 sample 9		ng	25.0858	5.47629e+06	7.42093	742.093		21.9076	737952			Campesterol	Cholestanol	Cholesterol/Lathosterol	Desmosterol	14-Demethyl-Lanosterol	7-dehydro-cholesterol	4-B-OH-cholesterol	7-a-OH-cholesterol	27-OH-cholesterol	25-OH-cholesterol	24(S)-OH-cholesterol	24(R)-OH-cholesterol	22(R)-OH-cholesterol
Mock	2020-8-4 sample 10		ng	25.1419	4.85257e+06	3.04323	304.323		21.9356	1.59455e+06		2020-8-4 sample 1	1270.49	2120.54	87801.6	387.41	83.6665	38.3838	44.9439	33.4959	2.97157	57.6115	0	0	0
WT	2020-8-4 sample 11		ng	25.1699	3.01831e+06	2.22582	222.582		21.9637	1.35604e+06		2020-8-4 sample 2	2719.39	3838.05	268057	1680.85	226.018	82.5988	53.7543	243.474	4.09462	1.41224	0	0.14937	0.733322
Dstmp1	2020-8-4 sample 12		ng	25.1979	3.84163e+06	2.95394	295.394		21.9637	1.30051e+06		2020-8-4 sample 3	584.038	762.612	34047.5	235.179	43.646	19.6903	49.4724	369.055	5.63767	34.1355	0.275109	0.0680451	0.314956
Sample		Cholesterol/Lathosterol Method		Cholesterol/Lathosterol Results (peaks are too large to differentiate)					7-dehydro-cholesterol-d7 (ISTD) Results			2020-8-4 sample 4	157.588	242.191	11960	100.285	14.1941	7.61553	44.8664	273.658	4.70243	3.85299	1.31764	0.165902	0
	Name	Exp. Conc.	Units	RT	Area	RR	Calc. Conc. (ng)	Accuracy	RT	Area		2020-8-4 sample 5	120.018	169.459	12394.6	100.328	10.0307	6.31186	26.5778	162.853	2.29893	1.3485	0.45604	0.141852	0.23275
Mock	2020-8-4 sample 1		ng	23.2644	2.82249e+08	2458.45	245845		21.403	114808		2020-8-4 sample 6	103.14	133.39	6477.57	59.694	9.41189	5.28511	19.4768	144.967	2.01333	1.67858	0.324901	0.363247	0.0851481
WT	2020-8-4 sample 2		ng	23.4046	1.89924e+08	2680.57	268057		21.6834	70852.2		2020-8-4 sample 7	84.9869	117.194	4392.48	58.1475	9.29342	9.03691	32.9384	158.974	3.63215	1.59118	0.0737337	0.142238	0.0855841
Dstmp1	2020-8-4 sample 3		ng	23.5728	2.72052e+08	680.949	68094.9		21.7394	399518		2020-8-4 sample 8	75.1318	87.4082	3363.65	44.5656	7.80725	5.99551	19.7263	122.448	2.18261	1.35682	0.0239777	0.0223744	0.13598
Mock	2020-8-4 sample 4		ng	23.6568	2.51053e+08	287.039	28703.9		21.7955	874630		2020-8-4 sample 9	50.19	144.94	5076.03	44.2721	20.7821	14.7784	22.0223	153.49	2.53248	104.029	0.417542	0.13677	0.95634
WT	2020-8-4 sample 5		ng	23.7129	2.41187e+08	235.498	23549.8		21.8515	1.02416e+06		2020-8-4 sample 10	32.1833	60.8647	2894.79	34.226	4.75334	3.38775	12.318	71.3354	1.96235	0.698426	0.0315902	0.115487	0.0754007
Dstmp1	2020-8-4 sample 6		ng	23.797	2.71449e+08	200.805	20080.5		21.8796	1.35181e+06		2020-8-4 sample 11	70.3161	117.149	7152.86	65.3055	8.93498	5.38183	9.97399	114.967	1.99194	22.8826	0.587197	0.131276	0.76272
Mock	2020-8-4 sample 7		ng	23.8251	2.74935e+08	175.699	17569.9		21.8796	1.56481e+06		2020-8-4 sample 12	51.3671	80.9299	3864.49	40.0997	6.86945	7.86856	8.50524	90.3544	1.42549	18.8054	0.144197	0.0417583	0.600024
WT	2020-8-4 sample 8		ng	23.8811	2.61089e+08	154.728	15472.8		21.8796	1.68741e+06
Dstmp1	2020-8-4 sample 9		ng	23.8811	1.91788e+08	259.893	25989.3		21.9076	737952
Mock	2020-8-4 sample 10		ng	23.9092	2.30794e+08	144.74	14474		21.9356	1.59455e+06
WT	2020-8-4 sample 11		ng	23.9092	1.84292e+08	135.904	13590.4		21.9637	1.35604e+06
Dstmp1	2020-8-4 sample 12		ng	23.9372	1.83442e+08	141.054	14105.4		21.9637	1.30051e+06
Sample		Desmosterol Method		Desmosterol Results					7-dehydro-cholesterol-d7 (ISTD) Results
	Name	Exp. Conc.	Units	RT	Area	RR	Calc. Conc. (ng)	Accuracy	RT	Area
Mock	2020-8-4 sample 1		ng	21.7142	1.27151e+06	10.8475	1084.75		21.403	114808
WT	2020-8-4 sample 2		ng	21.7703	1.19101e+06	16.8085	1680.85		21.6834	70852.2
Dstmp1	2020-8-4 sample 3		ng	21.9384	1.86831e+06	4.70359	470.359		21.7394	399518
Mock	2020-8-4 sample 4		ng	21.9945	2.1051e+06	2.40685	240.685		21.7955	874630
WT	2020-8-4 sample 5		ng	21.9665	1.95228e+06	1.90623	190.623		21.8515	1.02416e+06
Dstmp1	2020-8-4 sample 6		ng	22.0786	2.50154e+06	1.85052	185.052		21.8796	1.35181e+06
Mock	2020-8-4 sample 7		ng	22.0506	3.6381e+06	2.3259	232.59		21.8796	1.56481e+06
WT	2020-8-4 sample 8		ng	22.0786	3.434e+06	2.05002	205.002		21.8796	1.68741e+06
Dstmp1	2020-8-4 sample 9		ng	22.0786	1.67552e+06	2.26673	226.673		21.9076	737952
Mock	2020-8-4 sample 10		ng	22.1347	2.72875e+06	1.7113	171.13		21.9356	1.59455e+06
WT	2020-8-4 sample 11		ng	22.1347	1.68258e+06	1.2408	124.08		21.9637	1.35604e+06
Dstmp1	2020-8-4 sample 12		ng	22.1627	1.90347e+06	1.46364	146.364		21.9637	1.30051e+06
Sample		14-Demethyl-Lanosterol Method		14-Demethyl-lanosterol Results					7-dehydro-cholesterol-d7 (ISTD) Results
	Name	Exp. Conc.	Units	RT	Area	RR	Calc. Conc. (ng)	Accuracy	RT	Area
Mock	2020-8-4 sample 1		ng	22.6147	274601	2.34266	234.266		21.403	114808
WT	2020-8-4 sample 2		ng	22.7829	160152	2.26018	226.018		21.6834	70852.2
Dstmp1	2020-8-4 sample 3		ng	22.8951	346731	0.872919	87.2919		21.7394	399518
Mock	2020-8-4 sample 4		ng	22.9511	297951	0.340659	34.0659		21.7955	874630
WT	2020-8-4 sample 5		ng	23.0072	195187	0.190583	19.0583		21.8515	1.02416e+06
Dstmp1	2020-8-4 sample 6		ng	23.0633	394415	0.291768	29.1768		21.8796	1.35181e+06
Mock	2020-8-4 sample 7		ng	23.0913	581458	0.371737	37.1737		21.8796	1.56481e+06
WT	2020-8-4 sample 8		ng	23.1193	601587	0.359134	35.9134		21.8796	1.68741e+06
Dstmp1	2020-8-4 sample 9		ng	23.1473	786521	1.06405	106.405		21.9076	737952
Mock	2020-8-4 sample 10		ng	23.1473	378971	0.237667	23.7667		21.9356	1.59455e+06
WT	2020-8-4 sample 11		ng	23.1754	230208	0.169765	16.9765		21.9637	1.35604e+06
Dstmp1	2020-8-4 sample 12		ng	23.2034	326083	0.250735	25.0735		21.9637	1.30051e+06
Sample		7-dehydro-cholesterol Method		7-dehydrocholesterol Results					7-dehydro-cholesterol-d7 (ISTD) Results
	Name	Exp. Conc.	Units	RT	Area	RR	Calc. Conc. (ng)	Accuracy	RT	Area
Mock	2020-8-4 sample 1		ng	22.0506	125979	1.07475	107.475		21.403	114808
WT	2020-8-4 sample 2		ng	22.1907	58527.9	0.825988	82.5988		21.6834	70852.2
Dstmp1	2020-8-4 sample 3		ng	22.2748	156423	0.393805	39.3805		21.7394	399518
Mock	2020-8-4 sample 4		ng	22.3589	159859	0.182773	18.2773		21.7955	874630
WT	2020-8-4 sample 5		ng	22.415	122822	0.119925	11.9925		21.8515	1.02416e+06
Dstmp1	2020-8-4 sample 6		ng	22.443	221478	0.163838	16.3838		21.8796	1.35181e+06
Mock	2020-8-4 sample 7		ng	22.4711	565409	0.361476	36.1476		21.8796	1.56481e+06
WT	2020-8-4 sample 8		ng	22.4991	461984	0.275794	27.5794		21.8796	1.68741e+06
Dstmp1	2020-8-4 sample 9		ng	22.4991	559303	0.756654	75.6654		21.9076	737952
Mock	2020-8-4 sample 10		ng	22.5271	270096	0.169387	16.9387		21.9356	1.59455e+06
WT	2020-8-4 sample 11		ng	22.5552	138662	0.102255	10.2255		21.9637	1.35604e+06
Dstmp1	2020-8-4 sample 12		ng	22.5552	373510	0.287203	28.7203		21.9637	1.30051e+06
Sample		4-B-OH-cholesterol Method		4-B-OH-cholesterol Results					24-OH-Cholesterol-d4 (ISTD) Results
	Name	Exp. Conc.	Units	RT	Area	RR	Calc. Conc. (ng)	Accuracy	RT	Area
Mock	2020-8-4 sample 1		ng	20.1564	6.56301e+06	1.25843	125.843		14.1849	5.21524e+06
WT	2020-8-4 sample 2		ng	20.2966	1.71223e+06	0.537543	53.7543		14.297	3.1853e+06
Dstmp1	2020-8-4 sample 3		ng	20.3807	3.46479e+06	0.989449	98.9449		14.3531	3.50173e+06
Mock	2020-8-4 sample 4		ng	20.4367	2.65684e+06	1.07679	107.679		14.5773	2.46736e+06
WT	2020-8-4 sample 5		ng	20.4647	2.14284e+06	0.504978	50.4978		14.6054	4.24343e+06
Dstmp1	2020-8-4 sample 6		ng	20.4928	3.97801e+06	0.603781	60.3781		14.6334	6.58851e+06
Mock	2020-8-4 sample 7		ng	20.5208	5.81496e+06	1.31754	131.754		14.6614	4.41351e+06
WT	2020-8-4 sample 8		ng	20.5208	5.86015e+06	0.907411	90.7411		14.6614	6.45809e+06
Dstmp1	2020-8-4 sample 9		ng	20.5489	3.88878e+06	1.12754	112.754		14.6614	3.44891e+06
Mock	2020-8-4 sample 10		ng	20.5769	2.87709e+06	0.615901	61.5901		14.6614	4.67136e+06
WT	2020-8-4 sample 11		ng	20.5769	1.40162e+06	0.189506	18.9506		14.6895	7.39618e+06
Dstmp1	2020-8-4 sample 12		ng	20.5769	1.92489e+06	0.310441	31.0441		14.6895	6.2005e+06
Sample		7-a-OH-cholesterol Method		7-a-OH-cholesterol Results					24-OH-Cholesterol-d4 (ISTD) Results
	Name	Exp. Conc.	Units	RT	Area	RR	Calc. Conc. (ng)	Accuracy	RT	Area
Mock	2020-8-4 sample 1		ng	18.923	4.89129e+06	0.937885	93.7885		14.1849	5.21524e+06
WT	2020-8-4 sample 2		ng	19.0351	7.75538e+06	2.43474	243.474		14.297	3.1853e+06
Dstmp1	2020-8-4 sample 3		ng	19.0912	2.58467e+07	7.38111	738.111		14.3531	3.50173e+06
Mock	2020-8-4 sample 4		ng	19.1472	1.62051e+07	6.5678	656.78		14.5773	2.46736e+06
WT	2020-8-4 sample 5		ng	19.2033	1.313e+07	3.0942	309.42		14.6054	4.24343e+06
Dstmp1	2020-8-4 sample 6		ng	19.2313	2.96085e+07	4.49397	449.397		14.6334	6.58851e+06
Mock	2020-8-4 sample 7		ng	19.2313	2.80653e+07	6.35895	635.895		14.6614	4.41351e+06
WT	2020-8-4 sample 8		ng	19.2594	3.63758e+07	5.63259	563.259		14.6614	6.45809e+06
Dstmp1	2020-8-4 sample 9		ng	19.2594	2.71038e+07	7.85867	785.867		14.6614	3.44891e+06
Mock	2020-8-4 sample 10		ng	19.2874	1.66617e+07	3.56677	356.677		14.6614	4.67136e+06
WT	2020-8-4 sample 11		ng	19.2874	1.6156e+07	2.18437	218.437		14.6895	7.39618e+06
Dstmp1	2020-8-4 sample 12		ng	19.3154	2.04479e+07	3.29794	329.794		14.6895	6.2005e+06
Sample		27-OH-cholesterol Method		27-OH-cholesterol Results					24-OH-Cholesterol-d4 (ISTD) Results
	Name	Exp. Conc.	Units	RT	Area	RR	Calc. Conc. (ng)	Accuracy	RT	Area
Mock	2020-8-4 sample 1		ng	15.7273	433929	0.083204	8.3204		14.1849	5.21524e+06
WT	2020-8-4 sample 2		ng	15.8956	130426	0.0409462	4.09462		14.297	3.1853e+06
Dstmp1	2020-8-4 sample 3		ng	15.9796	394832	0.112753	11.2753		14.3531	3.50173e+06
Mock	2020-8-4 sample 4		ng	16.0357	278462	0.112858	11.2858		14.5773	2.46736e+06
WT	2020-8-4 sample 5		ng	16.0918	185352	0.0436797	4.36797		14.6054	4.24343e+06
Dstmp1	2020-8-4 sample 6		ng	16.1198	411211	0.0624133	6.24133		14.6334	6.58851e+06
Mock	2020-8-4 sample 7		ng	16.1198	641221	0.145286	14.5286		14.6614	4.41351e+06
WT	2020-8-4 sample 8		ng	16.1198	648393	0.1004	10.04		14.6614	6.45809e+06
Dstmp1	2020-8-4 sample 9		ng	16.1478	447196	0.129663	12.9663		14.6614	3.44891e+06
Mock	2020-8-4 sample 10		ng	16.1759	458341	0.0981174	9.81174		14.6614	4.67136e+06
WT	2020-8-4 sample 11		ng	16.1759	279922	0.0378468	3.78468		14.6895	7.39618e+06
Dstmp1	2020-8-4 sample 12		ng	16.1759	322599	0.0520303	5.20303		14.6895	6.2005e+06
Sample		25-OH-cholesterol Method		25-OH-cholesterol Results					24-OH-Cholesterol-d4 (ISTD) Results
	Name	Exp. Conc.	Units	RT	Area	RR	Calc. Conc. (ng)	Accuracy	RT	Area
Mock	2020-8-4 sample 1		ng	14.8584	8.41282e+06	1.61312	161.312		14.1849	5.21524e+06
WT	2020-8-4 sample 2		ng	15.0266	44984.1	0.0141224	1.41224		14.297	3.1853e+06
Dstmp1	2020-8-4 sample 3		ng	15.0826	2.39067e+06	0.682711	68.2711		14.3531	3.50173e+06
Mock	2020-8-4 sample 4		ng	15.1387	228161	0.0924717	9.24717		14.5773	2.46736e+06
WT	2020-8-4 sample 5		ng	15.1948	108723	0.0256216	2.56216		14.6054	4.24343e+06
Dstmp1	2020-8-4 sample 6		ng	15.2228	342839	0.0520358	5.20358		14.6334	6.58851e+06
Mock	2020-8-4 sample 7		ng	15.2228	280908	0.0636474	6.36474		14.6614	4.41351e+06
WT	2020-8-4 sample 8		ng	15.2508	403073	0.0624137	6.24137		14.6614	6.45809e+06
Dstmp1	2020-8-4 sample 9		ng	15.2508	1.83699e+07	5.32629	532.629		14.6614	3.44891e+06
Mock	2020-8-4 sample 10		ng	15.2508	163130	0.0349213	3.49213		14.6614	4.67136e+06
WT	2020-8-4 sample 11		ng	15.3069	3.21563e+06	0.43477	43.477		14.6895	7.39618e+06
Dstmp1	2020-8-4 sample 12		ng	15.3069	4.25581e+06	0.686396	68.6396		14.6895	6.2005e+06
Sample		24(S)-OH-cholesterol Method		24(S)-OH-cholesterol Results					24-OH-Cholesterol-d4 (ISTD) Results
	Name	Exp. Conc.	Units	RT	Area	RR	Calc. Conc. (ng)	Accuracy	RT	Area
Mock	2020-8-4 sample 1		ng	14.8584	0	0	0		14.1849	5.21524e+06
WT	2020-8-4 sample 2		ng	14.8303	0	0	0		14.297	3.1853e+06
Dstmp1	2020-8-4 sample 3		ng	14.8584	19267.2	0.00550218	0.550218		14.3531	3.50173e+06
Mock	2020-8-4 sample 4		ng	14.8584	78026.3	0.0316234	3.16234		14.5773	2.46736e+06
WT	2020-8-4 sample 5		ng	14.8864	36768.3	0.00866476	0.866476		14.6054	4.24343e+06
Dstmp1	2020-8-4 sample 6		ng	14.8864	66359.1	0.0100719	1.00719		14.6334	6.58851e+06
Mock	2020-8-4 sample 7		ng	14.8303	13017	0.00294935	0.294935		14.6614	4.41351e+06
WT	2020-8-4 sample 8		ng	14.8584	7123.11	0.00110297	0.110297		14.6614	6.45809e+06
Dstmp1	2020-8-4 sample 9		ng	14.8584	73731.4	0.0213782	2.13782		14.6614	3.44891e+06
Mock	2020-8-4 sample 10		ng	14.8584	7378.45	0.00157951	0.157951		14.6614	4.67136e+06
WT	2020-8-4 sample 11		ng	14.8584	82517.3	0.0111567	1.11567		14.6895	7.39618e+06
Dstmp1	2020-8-4 sample 12		ng	14.8584	32633	0.0052632	0.52632		14.6895	6.2005e+06
Sample		24(R)-OH-cholesterol Method		24(R)-OH-cholesterol Results					24-OH-Cholesterol-d4 (ISTD) Results
	Name	Exp. Conc.	Units	RT	Area	RR	Calc. Conc. (ng)	Accuracy	RT	Area
Mock	2020-8-4 sample 1		ng	14.8584	0	0	0		14.1849	5.21524e+06
WT	2020-8-4 sample 2		ng	14.9425	4757.87	0.0014937	0.14937		14.297	3.1853e+06
Dstmp1	2020-8-4 sample 3		ng	14.9425	4765.52	0.0013609	0.13609		14.3531	3.50173e+06
Mock	2020-8-4 sample 4		ng	14.9425	9824.14	0.00398164	0.398164		14.5773	2.46736e+06
WT	2020-8-4 sample 5		ng	14.9425	11436.9	0.00269519	0.269519		14.6054	4.24343e+06
Dstmp1	2020-8-4 sample 6		ng	14.9425	74191	0.0112607	1.12607		14.6334	6.58851e+06
Mock	2020-8-4 sample 7		ng	14.9425	25110.7	0.0056895	0.56895		14.6614	4.41351e+06
WT	2020-8-4 sample 8		ng	14.9425	6646.83	0.00102922	0.102922		14.6614	6.45809e+06
Dstmp1	2020-8-4 sample 9		ng	14.9425	24151.5	0.00700264	0.700264		14.6614	3.44891e+06
Mock	2020-8-4 sample 10		ng	14.9985	26974.1	0.00577436	0.577436		14.6614	4.67136e+06
WT	2020-8-4 sample 11		ng	14.9425	18447.9	0.00249425	0.249425		14.6895	7.39618e+06
Dstmp1	2020-8-4 sample 12		ng	14.9425	9450.23	0.00152418	0.152418		14.6895	6.20022e+06
Sample		22(R)-OH-cholesterol Method		22(R)-OH-cholesterol Results					24-OH-Cholesterol-d4 (ISTD) Results
	Name	Exp. Conc.	Units	RT	Area	RR	Calc. Conc. (ng)	Accuracy	RT	Area
Mock	2020-8-4 sample 1		ng	14.2136	0	0	0		14.1849	5.21524e+06
WT	2020-8-4 sample 2		ng	13.7932	23358.5	0.00733322	0.733322		14.297	3.1853e+06
Dstmp1	2020-8-4 sample 3		ng	13.8773	22057.8	0.00629911	0.629911		14.3531	3.50173e+06
Mock	2020-8-4 sample 4		ng	14.8584	0	0	0		14.5773	2.46736e+06
WT	2020-8-4 sample 5		ng	13.9333	18765.5	0.00442225	0.442225		14.6054	4.24343e+06
Dstmp1	2020-8-4 sample 6		ng	13.9613	17391	0.00263959	0.263959		14.6334	6.58851e+06
Mock	2020-8-4 sample 7		ng	13.9613	15109.1	0.00342337	0.342337		14.6614	4.41351e+06
WT	2020-8-4 sample 8		ng	13.9894	40395.9	0.00625508	0.625508		14.6614	6.45809e+06
Dstmp1	2020-8-4 sample 9		ng	14.0174	168875	0.0489646	4.89646		14.6614	3.44891e+06
Mock	2020-8-4 sample 10		ng	14.0174	17611.2	0.00377004	0.377004		14.6614	4.67136e+06
WT	2020-8-4 sample 11		ng	14.0174	107183	0.0144917	1.44917		14.6895	7.39618e+06
Dstmp1	2020-8-4 sample 12		ng	14.1576	135790	0.0219009	2.19009		14.6895	6.20022e+06
Sample		7-a-OH-4-cholesten-3-one Method		7-a-OH-4-cholesten-3-one Results					7-a-OH-4-cholesten-3-one-d7 (ISTD) Results
	Name	Exp. Conc.	Units	RT	Area	RR	Calc. Conc. (ng)	Accuracy	RT	Area
Mock	2020-8-4 sample 1		ng	13.086	0	0	0		12.3838	1.27184e+06
WT	2020-8-4 sample 2		ng	13.2262	0	0	0		12.5239	2.44774e+06
Dstmp1	2020-8-4 sample 3		ng	13.2822	0	0	0		12.58	5.88416e+06
Mock	2020-8-4 sample 4		ng	13.3663	0	0	0		12.6361	5.0009e+06
WT	2020-8-4 sample 5		ng	13.3944	0	0	0		12.6641	2.9385e+06
Dstmp1	2020-8-4 sample 6		ng	13.4224	0	0	0		12.6921	4.95791e+06
Mock	2020-8-4 sample 7		ng	16.2256	0	0	0		12.6921	7.30448e+06
WT	2020-8-4 sample 8		ng	13.1141	0	0	0		12.6921	5.09678e+06
Dstmp1	2020-8-4 sample 9		ng	16.2536	0	0	0		12.6921	7.47527e+06
Mock	2020-8-4 sample 10		ng	16.2816	0	0	0		12.6921	5.09519e+06
WT	2020-8-4 sample 11		ng	16.2816	0	0	0		12.6921	3.20973e+06
Dstmp1	2020-8-4 sample 12		ng	16.3097	0	0	0		12.6921	3.81486e+06

## Sheet: % Sterols
Total sterols	#1	#2	#3	#4
Mock	91841.2	12810.4	4868.58	3116.74
WT	276908	12994.7	3730.45	7571.24
Dstmp1	36151.6	6957.4	5634.58	4171.5
Campesterol
Mock	1.38336	1.23016	1.74562	1.0326
WT	0.982056	0.923593	2.01401	0.928726
Dstmp1	1.61553	1.48245	0.89075	1.23138
Cholestanol
Mock	2.30892	1.89058	2.40716	1.95283
WT	1.38604	1.30406	2.3431	1.54728
Dstmp1	2.10948	1.91723	2.57233	1.94007
Cholesterol/Lathosterol
Mock	95.6016	93.3613	90.221	92.8787
WT	96.8038	95.3823	90.1673	94.474
Dstmp1	94.1797	93.1033	90.0872	92.6403
Desmosterol
Mock	0.421826	0.782844	1.19434	1.09813
WT	0.607006	0.772067	1.19464	0.862547
Dstmp1	0.650537	0.857994	0.785721	0.961277
14-Demethyl-Lanosterol
Mock	0.0910992	0.110802	0.190886	0.15251
WT	0.081622	0.0771907	0.209284	0.118012
Dstmp1	0.12073	0.135279	0.368832	0.164676
7-dehydro-cholesterol
Mock	0.0417937	0.0594481	0.185617	0.108695
WT	0.029829	0.0485725	0.160718	0.0710825
Dstmp1	0.0544658	0.0759639	0.26228	0.188627
4-B-OH-cholesterol
Mock	0.0489365	0.350234	0.676551	0.395221
WT	0.0194123	0.204528	0.528792	0.131735
Dstmp1	0.136847	0.279944	0.390841	0.203889
7-a-OH-cholesterol
Mock	0.0364715	2.13622	3.2653	2.28878
WT	0.0879261	1.25322	3.28238	1.51847
Dstmp1	1.02086	2.08363	2.72406	2.16599
27-OH-cholesterol
Mock	0.00323556	0.0367079	0.074604	0.0629615
WT	0.0014787	0.0176913	0.0585079	0.0263093
Dstmp1	0.0155945	0.028938	0.0449453	0.0341721
25-OH-cholesterol
Mock	0.0627295	0.030077	0.0326827	0.0224089
WT	0.000510004	0.0103773	0.0363714	0.302231
Dstmp1	0.0944234	0.0241265	1.84626	0.450806
24(S)-OH-cholesterol
Mock	0	0.0102857	0.00151448	0.00101356
WT	0	0.00350943	0.000642756	0.00775563
Dstmp1	0.000760988	0.00466987	0.00741035	0.00345672
24(R)-OH-cholesterol
Mock	0	0.00129506	0.00292154	0.00370538
WT	5.39421e-05	0.00109162	0.000599778	0.00173388
Dstmp1	0.000188222	0.00522102	0.00242734	0.00100104
22(R)-OH-cholesterol
Mock	0	0	0.00175789	0.00241922
WT	0.000264825	0.00179111	0.00364513	0.0100739
Dstmp1	0.000871208	0.00122385	0.0169727	0.0143839
